# Supplementary material for: Substance use disorders and suicidality in youth: A systematic review and meta-analysis with a focus on the direction of the association
Source: PLoS One. 2021 Aug 6;16(8):e0255799. doi: 10.1371/journal.pone.0255799 (PMC8345848; doi:10.1371/journal.pone.0255799)
Supplement: S1 Appendix — (ZIP) [file pone.0255799.s006.zip]

Archive with 14 entries (14 files):
- Data all.csv
- __MACOSX/._Data all.csv
- Data one per sample SBSU.csv
- __MACOSX/._Data one per sample SBSU.csv
- Data one per sample SUSB.csv
- __MACOSX/._Data one per sample SUSB.csv
- Data SBSU.csv
- __MACOSX/._Data SBSU.csv
- Data SPSS (with variable label and value info).sav
- __MACOSX/._Data SPSS (with variable label and value info).sav
- Data SUSB.csv
- __MACOSX/._Data SUSB.csv
- Meta-analysis SUSB v2 metafor.R
- __MACOSX/._Meta-analysis SUSB v2 metafor.R
