# Supplementary material for: Substance use disorders and suicidality in youth: A systematic review and meta-analysis with a focus on the direction of the association
Source: PLoS One. 2021 Aug 6;16(8):e0255799. doi: 10.1371/journal.pone.0255799 (PMC8345848; doi:10.1371/journal.pone.0255799)
Supplement: S1 Appendix — (ZIP) [file pone.0255799.s006.zip › Data all.csv]

esID	StudyID	SampleID	logOR	v	Subs	Subs2	Suic	Design	yearp	region	Male	Ethni	Follow	Pop	Dir
36	9	1018	.9843	.0937	2	2	2	0	2005	3	50		72	1	1
13	5	1005	.6313	1.1252	3	3	1	1	2016	1	48	37	25	2	0
48	13	1017	.104360015	1.112832602	2	2	1	0	2007	3	49		120	1	1
7	2	1002	.854415328	.93971262	1	1	3	0	2015	4	51		36	3	0
28	26	1014	2.014903021	.842139701	3	3	3	0	2014	3			96	1	0
41	9	1018	-.479	.7259	2	2	3	0	2005	3	50		120	1	1
3	1	1001	1.0308	.7096	4	3	2	1	2017	2	51		96	1	0
14	5	1005	1.514445682	.6909	2	2	1	1	2016	1	48	37	25	2	0
5	1	1001	1.1903	.618	3	3	3	1	2017	2	51		96	1	0
35	8	1017	.3671	.5649	1	1	2	0	2002	3	47		96	1	1
12	5	1005	2.517	.5452	2	2	1	1	2016	1	48	37	25	2	0
2	1	1001	1.2612	.5097	3	3	2	1	2017	2	51		96	1	0
32	27	1015	.587786665	.497248205	4	3	3	0	2001	1	100			1	0
30	27	1015	.548121409	.4904391	2	2	3	0	2001	1	100			1	0
22	18	1012	.182321557	.436633433	1	1	3	1	2014	1	39	56	61	1	0
16	7	1006	.8473	.4087	1	1	3	1	2019	1	39		3	3	0
15	5	1005	1.838277212	.4018	3	3	1	1	2016	1	48	37	25	2	0
1	1	1001	.0928	.3957	2	2	2	1	2017	2	51		96	1	0
6	1	1001	2.4454	.3606	4	3	3	1	2017	2	51		96	1	0
17	10	1007	.9766	.3477	4	3	2	0	2001	1	50	2	36	1	0
20	14	1010	2.258633205	.29188963	1	1	3	0	2018	1	46	36	12	1	0
31	27	1015	.845868268	.288862516	4	3	3	0	2001	1	0			1	0
29	27	1015	.78845736	.287078861	2	2	3	0	2001	1	0			1	0
11	4	1004	1.5197	.2593	1	1	3	0	2019	4	76		168	3	0
45	9	1018	0	.255386221	2	2	3	1	2005	3	50		120	1	1
33	6	1016	-.356674944	.182358724	2	2	1	0	2017	1	49	31	228	1	1
54	19	1020	1.01523068	.178943692	4	3	2	0	1995	1	51	1	36	1	1
47	9	1018	.832909123	.176884323	4	3	3	1	2005	3	50		120	1	1
37	9	1018	1.5627	.1663	2	2	3	0	2005	3	50		72	1	1
56	22	1022	.78845736	.154847004	1	1	1	0	2006	3	48		72	1	1
18	11	1008	.7917	.1512	1	1	3	0	2012	1	53	18	65	3	0
8	2	1002	.792992516	.148896736	1	1	3	1	2015	4	51		36	3	0
39	9	1018	1.5309	.1398	4	3	3	0	2005	3	50		72	1	1
55	21	1021	1.2697	.1398	2	2	2	0	2004	3	19		84	3	1
34	6	1016	.182321557	.132539898	3	3	1	0	2017	1	49	31	228	1	1
43	9	1018	1.6606	.1259	4	3	3	0	2005	3	50		120	1	1
50	15	1019	1.05431203	.10152766	1	1	3	1	2018	5	43		21	3	1
27	25	1013	.3034	.101	1	1	3	0	2018	1	32	38	12	2	0
40	9	1018	.801	.0948	2	2	2	0	2005	3	50		120	1	1
46	9	1018	.262364264	.092091202	4	3	2	1	2005	3	50		120	1	1
49	15	1019	.9165	.0852	1	1	3	0	2018	5	43		21	3	1
42	9	1018	.5696	.0845	4	3	2	0	2005	3	50		120	1	1
38	9	1018	.7633	.0836	4	3	2	0	2005	3	50		72	1	1
44	9	1018	.641853886	.082871318	2	2	2	1	2005	3	50		120	1	1
53	19	1020	-.030459207	.070584273	2	2	2	0	1995	1	51	1	36	1	1
51	17	1009	.862889955	.066849277	2	2	3	0	2014	3	41	4	24	1	1
52	17	1009	1.865629318	.063742268	3	3	3	0	2014	3	41	4	24	1	1
9	3	1003	.6008	.0616	2	2	1	0	2010	1	64	67	24	3	0
10	3	1003	.4829	.0508	4	3	1	0	2010	1	64	67	24	3	0
21	16	1011	.182321557	.007367605	2	2	3	0	2019	1	37	47	3	1	0
26	23	1023	.113328685	.002739162	2	2	3	1	2014	3	18		97	3	0
19	12	1009	.322083499	.001949852	2	2	2	0	2015	3	50	3	12	1	0
25	23	1023	.148420005	.001573274	2	2	3	0	2014	3	18		97	3	0
24	23	1023	.104360015	.001356842	2	2	3	1	2014	3	18		12	3	0
23	23	1023	.104360015	.001037986	2	2	3	0	2014	3	18		12	3	0
