# Supplementary material for: Substance use disorders and suicidality in youth: A systematic review and meta-analysis with a focus on the direction of the association
Source: PLoS One. 2021 Aug 6;16(8):e0255799. doi: 10.1371/journal.pone.0255799 (PMC8345848; doi:10.1371/journal.pone.0255799)
Supplement: S1 Appendix — (ZIP) [file pone.0255799.s006.zip › Data one per sample SBSU.csv]

SampleID	logOR	v	Dir
1016	-.087176694	.157449311	1
1017	.235730008	.838866301	1
1018	.760877273	.176811089	1
1019	.985406015	.09336383	1
1009	1.364259636	.065295773	1
1020	.492385736	.124763983	1
1021	1.2697	.1398	1
1022	.78845736	.154847004	1
