# Supplementary material for: Substance use disorders and suicidality in youth: A systematic review and meta-analysis with a focus on the direction of the association
Source: PLoS One. 2021 Aug 6;16(8):e0255799. doi: 10.1371/journal.pone.0255799 (PMC8345848; doi:10.1371/journal.pone.0255799)
Supplement: S1 Appendix — (ZIP) [file pone.0255799.s006.zip › Data one per sample SUSB.csv]

SampleID	logOR	v	Dir
1001	1.2041	.51872	0
1002	.823703922	.544304678	0
1003	.54185	.0562	0
1004	1.5197	.2593	0
1005	1.625255724	.690775	0
1006	.8473	.4087	0
1007	.9766	.3477	0
1008	.7917	.1512	0
1009	.322083499	.001949852	0
1010	2.258633205	.29188963	0
1011	.182321557	.007367605	0
1012	.182321557	.436633433	0
1023	.11761718	.001676816	0
1013	.3034	.101	0
1014	2.014903021	.842139701	0
1015	.692558425	.39090717	0
