# Supplementary material for: Substance use disorders and suicidality in youth: A systematic review and meta-analysis with a focus on the direction of the association
Source: PLoS One. 2021 Aug 6;16(8):e0255799. doi: 10.1371/journal.pone.0255799 (PMC8345848; doi:10.1371/journal.pone.0255799)
Supplement: S1 Appendix — (ZIP) [file pone.0255799.s006.zip › Data SBSU.csv]

esID	StudyID	SampleID	logOR	v	Subs	Subs2	Suic	Design	yearp	region	Male	Ethni	Follow	Pop	Dir	Quality
33	6	1016	-0.356674944	0.182358724	2	2	1	0	2017	1	49	31	228	1	1	3
34	6	1016	0.182321557	0.132539898	3	3	1	0	2017	1	49	31	228	1	1	3
35	8	1017	0.3671	0.5649	1	1	2	0	2002	3	47		96	1	1	2
36	9	1018	0.9843	0.0937	2	2	2	0	2005	3	50		72	1	1	3
37	9	1018	1.5627	0.1663	2	2	3	0	2005	3	50		72	1	1	3
38	9	1018	0.7633	0.0836	4	3	2	0	2005	3	50		72	1	1	3
39	9	1018	1.5309	0.1398	4	3	3	0	2005	3	50		72	1	1	3
40	9	1018	0.801	0.0948	2	2	2	0	2005	3	50		120	1	1	3
41	9	1018	-0.479	0.7259	2	2	3	0	2005	3	50		120	1	1	3
42	9	1018	0.5696	0.0845	4	3	2	0	2005	3	50		120	1	1	3
43	9	1018	1.6606	0.1259	4	3	3	0	2005	3	50		120	1	1	3
44	9	1018	0.641853886	0.082871318	2	2	2	1	2005	3	50		120	1	1	3
45	9	1018	0	0.255386221	2	2	3	1	2005	3	50		120	1	1	3
46	9	1018	0.262364264	0.092091202	4	3	2	1	2005	3	50		120	1	1	3
47	9	1018	0.832909123	0.176884323	4	3	3	1	2005	3	50		120	1	1	3
48	13	1017	0.104360015	1.112832602	2	2	1	0	2007	3	49		120	1	1	2
49	15	1019	0.9165	0.0852	1	1	3	0	2018	5	43		21	3	1	3
50	15	1019	1.05431203	0.10152766	1	1	3	1	2018	5	43		21	3	1	3
51	17	1009	0.862889955	0.066849277	2	2	3	0	2014	3	41	4	24	1	1	2
52	17	1009	1.865629318	0.063742268	3	3	3	0	2014	3	41	4	24	1	1	2
53	19	1020	-0.030459207	0.070584273	2	2	2	0	1995	1	51	1	36	1	1	1
54	19	1020	1.01523068	0.178943692	4	3	2	0	1995	1	51	1	36	1	1	1
55	21	1021	1.2697	0.1398	2	2	2	0	2004	3	19		84	3	1	3
56	22	1022	0.78845736	0.154847004	1	1	1	0	2006	3	48		72	1	1	1
