# Supplementary material for: Substance use disorders and suicidality in youth: A systematic review and meta-analysis with a focus on the direction of the association
Source: PLoS One. 2021 Aug 6;16(8):e0255799. doi: 10.1371/journal.pone.0255799 (PMC8345848; doi:10.1371/journal.pone.0255799)
Supplement: S1 Appendix — (ZIP) [file pone.0255799.s006.zip › Data SUSB.csv]

esID	StudyID	SampleID	logOR	v	Subs	Subs2	Suic	Design	yearp	region	Male	Ethni	Follow	Pop	Dir	Quality
1	1	1001	0.0928	0.3957	2	2	2	1	2017	2	51		96	1	0	3
2	1	1001	1.2612	0.5097	3	3	2	1	2017	2	51		96	1	0	3
3	1	1001	1.0308	0.7096	4	3	2	1	2017	2	51		96	1	0	3
5	1	1001	1.1903	0.618	3	3	3	1	2017	2	51		96	1	0	3
6	1	1001	2.4454	0.3606	4	3	3	1	2017	2	51		96	1	0	3
7	2	1002	0.854415328	0.93971262	1	1	3	0	2015	4	51		36	3	0	1
8	2	1002	0.792992516	0.148896736	1	1	3	1	2015	4	51		36	3	0	1
9	3	1003	0.6008	0.0616	2	2	1	0	2010	1	64	67	24	3	0	1
10	3	1003	0.4829	0.0508	4	3	1	0	2010	1	64	67	24	3	0	1
11	4	1004	1.5197	0.2593	1	1	3	0	2019	4	76		168	3	0	1
12	5	1005	2.517	0.5452	2	2	1	1	2016	1	48	37	25	2	0	1
13	5	1005	0.6313	1.1252	3	3	1	1	2016	1	48	37	25	2	0	1
14	5	1005	1.514445682	0.6909	2	2	1	1	2016	1	48	37	25	2	0	1
15	5	1005	1.838277212	0.4018	3	3	1	1	2016	1	48	37	25	2	0	1
16	7	1006	0.8473	0.4087	1	1	3	1	2019	1	39		3	3	0	1
17	10	1007	0.9766	0.3477	4	3	2	0	2001	1	50	2	36	1	0	1
18	11	1008	0.7917	0.1512	1	1	3	0	2012	1	53	18	65	3	0	3
19	12	1009	0.322083499	0.001949852	2	2	2	0	2015	3	50	3	12	1	0	3
20	14	1010	2.258633205	0.29188963	1	1	3	0	2018	1	46	36	12	1	0	1
21	16	1011	0.182321557	0.007367605	2	2	3	0	2019	1	37	47	3	1	0	1
22	18	1012	0.182321557	0.436633433	1	1	3	1	2014	1	39	56	61	1	0	3
23	23	1023	0.104360015	0.001037986	2	2	3	0	2014	3	18		12	3	0	3
24	23	1023	0.104360015	0.001356842	2	2	3	1	2014	3	18		12	3	0	3
25	23	1023	0.148420005	0.001573274	2	2	3	0	2014	3	18		97	3	0	3
26	23	1023	0.113328685	0.002739162	2	2	3	1	2014	3	18		97	3	0	3
27	25	1013	0.3034	0.101	1	1	3	0	2018	1	32	38	12	2	0	3
28	26	1014	2.014903021	0.842139701	3	3	3	0	2014	3			96	1	0	3
29	27	1015	0.78845736	0.287078861	2	2	3	0	2001	1	0			1	0	1
30	27	1015	0.548121409	0.4904391	2	2	3	0	2001	1	100			1	0	1
31	27	1015	0.845868268	0.288862516	4	3	3	0	2001	1	0			1	0	1
32	27	1015	0.587786665	0.497248205	4	3	3	0	2001	1	100			1	0	1
